# Supplementary material for: Optimizing Irrigation and Nitrogen Inputs for Balancing Greenhouse Gas Mitigation, Productivity, and Profitability in an Intercropping System of Wolfberry and Alfalfa
Source: Plants (Basel). 2026 Jul 1;15(13):2038. doi: 10.3390/plants15132038 (PMC13363920; doi:10.3390/plants15132038)
Supplement: Supplementary file 1 [file plants-15-02038-s001.zip]

Archive with 1 entries (1 files):
- plants-4385688-supplementary.pdf
